# Supplementary material for: Data that effectively demonstrate the benefits of a 3D CAPPI algorithm
Source: Data Brief. 2019 Jun 11;25:104116. doi: 10.1016/j.dib.2019.104116 (PMC6595704; doi:10.1016/j.dib.2019.104116)
Supplement: Supplementary file 1 [file mmc1.zip]

Archive with 6 entries (6 files):
- Animation1.avi
- Animation2.avi
- Animation3.avi
- Animation4.avi
- Animation5.avi
- Animation6.avi
